# Supplementary material for: Optimization of an Ischemic Retinopathy Mouse Model and the Consequences of Hypoxia in a Time-Dependent Manner
Source: Int J Mol Sci. 2024 Jul 23;25(15):8008. doi: 10.3390/ijms25158008 (PMC11311598; doi:10.3390/ijms25158008)
Supplement: Supplementary file 1 [file ijms-25-08008-s001.zip]

Archive with 1 entries (1 files):
- ijms-3080318-supplementary.pdf
